# Supplementary material for: The potential of H5N1 viruses to adapt to bovine cells varies throughout evolution
Source: Nat Commun. 2025 Dec 15;16:11042. doi: 10.1038/s41467-025-67234-1 (PMC12706089; doi:10.1038/s41467-025-67234-1)
Supplement: Supplementary file 3 — Supplementary data 1 [file 41467_2025_67234_MOESM3_ESM.xlsx]

## Sheet: PB2
PB2 (Ref Bovine B3.13)	K5	A58	I67	T76	S79	I109	R136	I139	L154	T184	K187	A221	R251	V255	A274	I292	R340	V344	K353	I354	V356	G362	M410	H432	N441	I451	I478	P453	I454	M473	I478	L464	I495	Q522	T524	T559	V584	A588	E627	L631	I649	T662	V667	A676	D678	D680	G685	D701
Tx/37																						E																	K	M
Goat-B3.6		T				V							K		V				R			E			D								V							M	V		I	T
Bovine D1.1		T				V		V														E			D								V							M	V			T				N
EA-2020-A(H5N8)		T				V		V			R					V		I		V	I	E			D		V						V	H						M	V			T	Y
EA-2022-BB		T				V		V						I								E			D	V	V						V							M	V			T			R
Avian D1.1		T				V		V														E			D								V							M	V			T
EA-2021-AB		T				V	Q	V				V										E			D	V			T		V		V		I					M	V			T		G
Goose B3.13																						E			D															M
Avian-euDG		T	V			V		V														E			D						V		V							M	V			T	Y
EA-2020-C		T			G	V		V	F													E			D						V									M	V			T
Avian-B3.1		T				V		V									K					E	V	L	D							M	V							M	V			T
Avian-B2.1		T				V		V														E			D			T		V			V							M	V	N		T
Avian-B1.1	R	T				V		V		A												E			D			S					V				I			M	V			T
CHK/Scot/59		T		A		V		V														E			D		V						V			A		T		M	V			T

## Sheet: PB1
PB1 (Ref Bovine B3.13)	N16	S59	D75	E104	L108	T110	V113	A142	F150	G154	E159	K168	V171	E172	D175	K176	I179	I181	T182	M195	K197	K207	R111	L212	N213	K214	I325	M372	S384	S375	R386	I392	K430	Y431	V451	V527	R584	P587	V591	E614	N642	V660	I667	N694	E738	A741	I746
Texas/37																																V
Goat-B3.6																							K
Bovine D1.1	D	T	E							S			M	D			M					R								N								A		D	S			S
EA-2020-A(H5N8)		T	E			A	I	S				R	M				M	V			R						V		P				R					A	I					S
EA-2022-BB	D	T	E						Y				M	D	N		M													N						I		A						G
Avian D1.1	D	T	E							S			M	D			M					R								N								A		D				S
EA-2021-AB	D	T	E										M	D			M													N						I		A						G
Goose B3.13																																											L
Avian-euDG	D	T	E		V								M	D			M							M	K					N					I	T		A						G
EA-2020-C		T	E	G									M	D			M				R					R		I		N			R					A						S	G
Avian-B3.1		T	E	G									M	D		T	M											I		N			R					A				I		S	G	S
Avian-B2.1		T	E	G									M	D		T	M		I									I		N			R					A				I		S	G	S
Avian-B1.1			E										M																		K		R	H				A									T
CHK/Scot/59		T	E								D		M				V			I													R				H	A

## Sheet: PB1-F2
PB1-F2 (Ref Bovine B3.13)	D6	E4	I7	P8	L12	E14	I18	K20	K21	G22	N23	P30	G31	H32	L33	S35	I36	M39	D40	H41	C42	L43	M44	M46	S47	Q48	V49	K53	R54	T55	A56	S57	L58	K65	N66	I68	E70	S71	K73	R75	V76	R79	L82	N84	E87	W88	S90
Texas/37
Goat-B3.6
Bovine D1.1		G	T	Q	S			R	R	E			E				T		G		Y		R		N		A		Q	I		C	W	R	S	T	G			L			S	S			N
EA-2020-A(H5N8)	V				*		T	R		E	S		E		O		T				Y	Q	R				A		L	I		C	W			T	G	Y	L				S				N
EA-2022-BB		G	T	Q	S		T		R	E			E						G		Y		R	T	N	R	A		Q	I		C	W		S		G			L			S	S			N
Avian D1.1		G	T	Q	S		T	R	R	E			E				T	T	G		Y		R	T	N		A		Q	I		C	W	R	S	T	G			L			S	S			N
EA-2021-AB		G	T	Q	S		T	R	R	E			E				T		G		Y		R	T	N	R	A		Q	I		C	W		S		G			L			S	S			N
Goose B3.13
Avian-euDG		G	T	Q	S		T	R	R	E	S		E				T		G		Y		R	T	N	R	A		Q	I		C	W		S					L			DEL	S
EA-2020-C		G	T	Q	S		T	R	R	E			E				T		G		Y		R	T	N	R	A	R	Q	I		C	W		S	T	G		E	L			S	S			N
Avian-B3.1		G	T	Q	S		T	R	R	E			E				T				Y		R	T	N	R	A		Q	I		C	W		S	T	G		E	L			S	S			N
Avian-B2.1		G	T	Q	S	G	T	R	R	E			E				T				Y		Y	T	N	R	A		Q	I		C	W		S	T	G		E	L			S	S			N
Avian-B1.1												L	E							L			R								V				S	T						Q
CHK/Scot/59			T		S							L		R	P	L	T				Y		R	T	N				Q				W								A		S	S	G	L	N

## Sheet: PA
PA (Ref Bovine B3.13)	P28	M61	D67	A70	A85	E101	P103	R113	V127	K142	K158	S184	I219	N222	S224	C241	N254	L261	R269	P277	I308	I322	V323	E327	P332	V432	A343	I354	I348	S388	N350	E352	R391	S400	S421	V432	V441	A448	R497	F520	I545	L558	V565	S608	N614	K615	P620	K626	L655
Texas/37										E			L																										K
Goat-B3.6													L																										K						S
Bovine D1.1		I			T			K					L	G					K	S		V	I						L	G			K	P	I		M	S	K		V	S		T			S	R
EA-2020-A(H5N8)		I			T							N	L		A						T						S										M		K		V	S		T		R
EA-2022-BB		I		V	T	D		K					L							S							S		L		S	D					M		K			S		T
Avian D1.1		I			T			K					L							S		V	I						L	G			K	P			M		K		V	S		T				R
EA-2021-AB		I			T			K	I				L	S																						I	M		K			S		T
Goose B3.13													L						K																				K
Avian-euDG		I			T			K					L							S						I											M		K			S		T		R			I
EA-2020-C								K					L	S		Y	K	V		S								F									M		K			S
Avian-B3.1							S	K			N		L							S				G															K			S
Avian-B2.1								K					L							S	T																		K			S
Avian-B1.1	L		N					K					L							S																			K			S
CHK/Scot/59		I			T								L							S					L					G			K	P			M		K	Y		S	M	T

## Sheet: PA-X
PA-X (Ref Bovine B3.13)	P28	M61	D67	A70	A85	E101	P103	R113	V127	K142	K158	S184	N193	R195	A212	P215	T216	F219	H220	T222	S236	A240	A241	S245	Q250	K251	R252
Texas/37										E
Goat-B3.6
Bovine D1.1		I						K					S	K				S		A		D			P		K
EA-2020-A(H5N8)		I			T							N	S			L		S			L						K
EA-2022-BB		I		V	T	D		K					S					S								R	K
Avian D1.1		I			T			K					S	K				S			L				P		K
EA-2021-AB		I			T			K	I				S					S									K
Goose B3.13
Avian-euDG		I			T			K					S					S	R								K
EA-2020-C								K					S					S		A			T				K
Avian-B3.1							S	K			N		S											N			K
Avian-B2.1								K					S											N			K
Avian-B1.1	L		N					K					S					S						N			K
CHK/Scot/59		I			T								S		V		S								P		K

## Sheet: NP
NP (Ref Bovine B3.13)	S9	E18	D51	H52	K77	K87	D101	M105	A129	I225	L193	I201	Y219	F230	A234	S269	V331	V353	V363	M371	D375	S377	R384	T433	N450	N482	N483	Y496	N489
Texas/37
Goat-B3.6				Y				V						L												S
Bovine D1.1				Y																						S
EA-2020-A(H5N8)				Y				V				V	F							I					S	S
EA-2022-BB				N	R	R	E	V	S		I	V				A	I	L			N		K	A	S	S	K	F	S
Avian D1.1				Y																						S
EA-2021-AB			N	Y											S										S	S
Goose B3.13
Avian-euDG				Y											S										S	S
EA-2020-C								V																	S	S
Avian-B3.1	P			Y				V																		S
Avian-B2.1				Y				V											I							S
Avian-B1.1			N	Y																		N				S
CHK/Scot/59		D		Y	R		N	V															K		S	S

## Sheet: M1
M1 (Ref Bovine B3.13)	L55	S82	S85	T87	R101	A140	L144	I165	A166	S224	T227	R230	L248
Texas/37
Goat-B3.6
Bovine D1.1		N	N	N							A
EA-2020-A(H5N8)		N	N	N							A
EA-2022-BB	M	N	N	N	K						A
Avian D1.1		N	N								A
EA-2021-AB	M	N	N	N	K					N	A
Goose B3.13
Avian-euDG	M	N	N	N	K						A
EA-2020-C		N	N	N							A
Avian-B3.1		N	N	N							A
Avian-B2.1		N	N	N							A
Avian-B1.1		N	N	N							A
CHK/Scot/59		N	N	N	K	T	F	M	V		A	K	M

## Sheet: M2
M2 (Ref Bovine B3.13)	K12	N18	R45	V51	G61	V68	S82	N88
Texas/37
Goat-B3.6
Bovine D1.1					R			D
EA-2020-A(H5N8)					R			D
EA-2022-BB					R			D
Avian D1.1					R			D
EA-2021-AB					R			D
Goose B3.13
Avian-euDG					R	L		D
EA-2020-C					R			D
Avian-B3.1								D
Avian-B2.1								D
Avian-B1.1								D
CHK/Scot/59	R	R	C	I			N	D

## Sheet: NS1
NS1 (Ref Bovine B3.13)	S3	V6	L7	H17	E26	L27	L36	Q40	G47	S48	L52	D53	E55	T56	R59	A60	V65	E66	E70	E75	A76	I81	S83	V84	A86	P87	L90	L95	Q109	V111	S114	S116	R118	M124	N127	I129	V136	F138	N139	T143	I145	L147	E152	P162	L166	D171	V180	D189	R193
Texas/37								R
Goat-B3.6			S				I												G																		M
Bovine D1.1			S																	G			P			S						C							D			I				N			Q
EA-2020-A(H5N8)	P	M		Y						T		S		A		E		K	K			V		G	S	S			R		P	C	K						D	A		I			L	N		N
EA-2022-BB			S		D	M			S		I			A		S	I		G							S	I	T		F	P	C	K	I	D	T					V		N	Q		S	I
Avian D1.1	P	M	S																	G			P			S				A		C							D			I							Q
EA-2021-AB			S		K																		P			S						C							D			I				N
Goose B3.13			S
Avian-euDG			S										K		H								P	M	V	S						C
EA-2020-C			S																				P			S						C			T				D
Avian-B3.1			S									G									T		P			S						C							D
Avian-B2.1			S									G									T		P			S						C							D
Avian-B1.1			S									G									T		P			S						C			D				D						F
CHK/Scot/59			S																							S						C						S	D
[truncated: 16 more columns]

## Sheet: NS2 (NEP)
NS2/NEP (Ref Bovine B3.13)	S3	V6	L7	M14	Q20	G22	E26	D27	M31	E36	L40	S44	A48	M52	G63	K64	G67	S70	I76	E82	H85	R86	I89	N92
Texas/37
Goat-B3.6			S									T
Bovine D1.1			S							K					E
EA-2020-A(H5N8)	P	M						G	I	G			T				E	G
EA-2022-BB			S	A		E	G				I				R	N	E		M			K	T	S
Avian D1.1			S							K					E
EA-2021-AB			S
Goose B3.13			S
Avian-euDG			S											V							N
EA-2020-C			S														E
Avian-B3.1			S		P												E			G
Avian-B2.1			S														E			G
Avian-B1.1			S														E			G
CHK/Scot/59			S														E
