# Supplementary material for: The potential of H5N1 viruses to adapt to bovine cells varies throughout evolution
Source: Nat Commun. 2025 Dec 15;16:11042. doi: 10.1038/s41467-025-67234-1 (PMC12706089; doi:10.1038/s41467-025-67234-1)
Supplement: Supplementary file 6 — Source Data [file 41467_2025_67234_MOESM6_ESM.xlsx]

## Sheet: Fig.2a
hpi	r-Tx/37-B3.13			r-Bovine-B3.13			r-Goat-B3.6			r-EA-2020-C			r-EA-2021-AB			r-EA-2022-BB			r-Eng/23(H1N2v)			r-Equine(H3N8)			r-Canine(H3N2)			r-pdm09(H1N1)			PR8
0	3.01641	2.20412	2.2014	2.78923	2.14504	1.68574	3.36173	2.51521	2.75128	3.03121	2.54407	2.4014	3.15076	2.46835	1.88081	2.87708	2.45025	2.0607	2.71181	1.67715	2.0569	3.43537	4.18289	2.52244	3.0249	2.60906	2.27646	3.01724	2.50987	1.44871	3.32118	2.43056	2.40654
24	6.95255	6.18752	6.47349	5.63749	5.68395	6.00217	5.83251	5.87737	5.93626	3.60938	3.86481	4.24465	3.97104	4.87506	4.85673	4.18327	3.83091	4.50853	4.17479	4.4014	3.75511	4.90741	4.43854	4.44525	4.30643	3.99585	4.50106	5.33746	5.6826	4.92947	3.44012	3.12385	3.40483
48	7.72673	7.41162	6.07737	7.51322	7.11893	5.88167	7.9752	7.60531	6.0693	7.32675	6.71517	4.57743	7.56703	7.56644	5.5092	7.43056	6.84117	5.56526	8.0569	7.77597	5.15881	7.76864	7.17026	5.90526	7.29557	6.74194	5.8979	8.14613	7.79553	5.81458	7.06333	6.40398	5.31069
72	6.81325	7.06446	6.02735	7.18041	7.07188	5.7356	7.30963	7.03523	5.76827	6.79831	7.02407	5.20276	7.15685	7.12222	5.75282	7.15685	6.50174	5.4843	6.9861	7.05881	5.64542	6.68753	7.11727	5.73199	6.68753	6.72346	5.58995	6.21748	6.83727	5.61962	7.88395	7.33143	5.37749

## Sheet: Fig.2b
r-Tx/37-B3.13	r-Goat-B3.6	r-Bovine-B3.13	r-BovineD1.1	r-pdm09(H1N1)	r-EA-2020-A(H5N8)	r-Equine(H3N8)	r-EA-2022-BB	r-Avian-D1.1	r-Canine(H3N2)	r-EA-2021-AB	r-Goose-B3.13	r-Avian-euDG	r-Eng/23(H1N2)	r-EA-2020-C	PR8(H1N1)	r-Avian-B3.1	r-Avian-B2.1	r-Avian-B1.1	r-BHG/17(H5N6)	r-CHK/02-Clade4
0.330993	0.109144	0.154902	-0.102662	-0.69897	-1.23303	-1.32658	-1.54407	-1.55337	-1.43012	-1.76592	-1.64052	-1.51558	-1.66901	-2.06695	-2.36798	-2.89579	-3.13236	-3.1476	-4.25756	-4.76024
0.410174	0.057992	0	0.0434657	-0.64098	-1.27254	-1.50268	-1.31362	-1.44863	-1.64098	-1.50268	-2.27254	-2.06328	-2	-2	-2.54407	-2.27254	-2.39064	-4.44863	-3.25756	-4.6555
0.234083	-0.06695	-0.24304	-0.597512	-0.80371	-1.1634	-1.8451	-1.64098	-1.51558	-1.89086	-1.66901	-1.33949	-1.69167	-2.06695	-2.06695	-2.58983	-2.74966	-2.59476	-3.21455	-3.59751	-4.72245
		-0.233033												-2.19682				-2.6555
		-0.196821												-2.27254				-2.19957
		0.250337												-2.74966				-2.89854
		0.23976												-2.40369
		-0.10266												-3.10266
		-0.32451												-2.62554

## Sheet: Fig.2c
r-Tx/37-B3.13	r-Bovine-B3.13	r-BovineD1.1	r-pdm09(H1N1)	r-EA-2020-A(H5N8)	r-EA-2021-AB	r-EA-2022-BB	r-Avian-D1.1	r-Avian-euDG	r-EA-2020-C	r-Avian-B3.1	r-Avian-B2.1	r-Avian-B1.1	r-BHG/17(H5N6)	r-HK/CHK/02-Clade4
0.00415596	-0.0627908	1.4693	1.1133	1.90193	0.481277	1.1133	1.78275	0.095058	0.501481	0.545386	1.68008	1.54539	0.126873	0.126873
0.574031	0.273001	1.60399	1.30519	2.08378	0.65042	0.761118	1.80502	0.116777	1.33515	0.407083	1.20296	1.75927	0.126873	0.126873
-0.460731	-0.58567	1.50708	1.20045	1.86572	0.389507	0.556998	1.50399	0.407083	0.858028	0.759266	2.22827	1.61794	-0.0949755	0.427903
	-0.173787								1.4693			1.54185
	-0.382063								1.4279			0.905025
	0.282145								1.4693			0.728933
	-0.00389504
	0.126873
	-0.174157

## Sheet: Fig.2d
BSF			DF1
r-Bovine-B3.13	r-CHK/Scot/59	r-Mld/76(H5N2)	r-Bovine-B3.13	r-CHK/Scot/59	r-Mld/76(H5N2)
-0.36355	-4.69776	-3.26163	-0.03593	-0.70173	-2.03593
0.302241	-4.69776	-2.69776	0.298274	-0.36961	-1.36961
-0.25069	-4.69776	-2.53269	-1.03593	-0.36961	-1.03593

## Sheet: Fig.2e
Hours post infection (hpi)	r-Bovine B3.13																		r-Goose-B3.13																		r-EA-2020-C
24	5.30103	4.69897	3.11394	2.8451	2.60206	2.69897	2	3.34242	3.60206	2.8451	2.47712	2	4.27875	4.64345	5.11394	3.36173	3.77815	3.95424	2.30103	4.39794	3.69897	2	2	2	2.47712	2.30103	2	2.30103	2.69897	2	2	2	2.69897	2	2	2	2.77815	2.69897	2.30103	2.69897	2	2	2	2	2.60206	2	2	2	2
48	7.50515	7	5.54407	4.27875	4.57978	2.90309	2	5.04139	4.77815	2	4.95424	2	5.8451	6.50515	6.44716	5.36173	6.17609	6.23045	3.47712	6.07918	5.4624	3.04139	2.60206	2	2	2	2	3.39794	2.47712	2	5.04139	2	4.38021	2.47712	4.27875	2	4.36173	4	4.07918	5	3.44716	2.69897	3.17609	3.25527	2.69897	2	2	2	2.47712
72	7.43136	7.04139	6.47712	6.59106	5.43136	5.36173	2	6.04139	5.11394	2.47712	5.43136	2	6.32222	6.8451	6.32222	6.34242	6.69897	6.77815	4.64345	6	6.14613	4.95424	4.25527	2	3.53148	2	2.95424	5.5563	2.30103	2	5.49136	2	5.11394	4.04139	3.60206	2	4.8451	4.95424	4.47712	6.32222	6.11394	2	4.53148	2.30103	4.34242	2	2	2	5.30103
[truncated: 59 more columns]

## Sheet: Fig.2f
24h							48h							72h
r-Bovine-B3.13	r-Goose-B3.13	r-EA-2020-C	r-EA-2021-AB	r-EA-2022-BB	r-Avian-B1.1		r-Bovine-B3.13	r-Goose-B3.13	r-EA-2020-C	r-EA-2021-AB	r-EA-2022-BB	r-Avian-B1.1		r-Bovine-B3.13	r-Goose-B3.13	r-EA-2020-C	r-EA-2021-AB	r-EA-2022-BB	r-Avian-B1.1
5.30103	2.30103	2.77815	2	3.38021	3.14613		7.50515	3.47712	4.36173	2	5.54407	3.47712		7.43136	4.64345	4.8451	2	6.30103	7.04139
4.69897	4.39794	2.69897	2	3.57978	2.47712		7	6.07918	4	2.60206	5.49136	2.77815		7.04139	6	4.95424	4.17609	6.50515	4.8451
3.11394	3.69897	2.30103	2	2	2.47712		5.54407	5.4624	4.07918	2	4.32222	3.36173		6.47712	6.14613	4.47712	3.07918	5.47712	4.38021
2.8451	2	2.69897	3.43136	2	2.47712		4.27875	3.04139	5	4.50515	2.60206	3.8451		6.59106	4.95424	6.32222	4.53148	3.11394	3.69897
2.60206	2	2	2.69897	2.30103	2		4.57978	2.60206	3.44716	4	2	4.23045		5.43136	4.25527	6.11394	5.07918	5.25527	4.8451
2.69897	2	2	2.8451	2.77815	2.30103		2.90309	2	2.69897	4.17609	3.44716	3.11394		5.36173	2	2	5.11394	5.23045	3.49136
2	2.47712	2	2.60206	2	3.11394		2	2	3.17609	4.39794	2	3.51851		2	3.53148	4.53148	5.23045	2	3.59106
3.34242	2.30103	2	2.47712	2.47712	2.8451		5.04139	2	3.25527	3.8451	2	3.69897		6.04139	2	2.30103	4.34242	4.20412	4.14613
3.60206	2	2.60206	2.77815	2	2		4.77815	2	2.69897	4.49136	2	3.04139		5.11394	2.95424	4.34242	5.59106	2	3.17609
2.8451	2.30103	2	2	2	2		2	3.39794	2	2	4.43136	2		2.47712	5.5563	2	2	3.69897	2
2.47712	2.69897	2	2	4.25527	2		4.95424	2.47712	2	2.47712	6.04139	2		5.43136	2.30103	2	4.77815	6.17609	2
2	2	2	2	4.14613	2		2	2	2	2	6.62325	2		2	2	2	2	6.11394	2
4.27875	2	2	2.47712	2	2		5.8451	5.04139	2.47712	3.49136	3.04139	2		6.32222	5.49136	5.30103	2	3.90309	2.77815
4.64345	2	2	2	2	2		6.50515	2	2	4.07918	2	3.57978		6.8451	2	2	3.77815	2.30103	3.34242
5.11394	2.69897	2	2	2.30103	2		6.44716	4.38021	2	2	2.47712	2		6.32222	5.11394	2	2	3.17609	2
3.36173	2	4.23045	2	2	2		5.36173	2.47712	5.77815	2	2	2		6.34242	4.04139	6	2	2	2
3.77815	2	2	2	2	2		6.17609	4.27875	3.14613	2	3.27875	2		6.69897	3.60206	5.34242	2	5.47712	2
3.95424	2	3.11394	2.30103	2	2		6.23045	2	5.17609	2	2.69897	2		6.77815	2	4.25527	3.47712	5.38021	2.30103

## Sheet: Fig.2g
Micrographs of cross section through whole uninfected udder; Mock and r-Bovine-B3.13 infected precision cut udder slices with staining for NP (brown)

## Sheet: Fig.3a
Nor/18(H3N2)	Equine(H3N8)	Hkg/68(H3N2)	Chn/13(H10N8)	Tx/37(H5N1)	Nld/2003(H7N7)	Anhui/13(H7N9)	Nor/18(H1N1)	Eng/23(H1N2)	Ohio/16(H3N2)	pdm/09(H1N1)	PR8	Iowa/11(H3N2)	EA-2022-BB(H5N1)	Bovine-D1.1(H5N1)	Bovine-B3.13(H5N1)	Arg(H4N2)	Goose-B3.13(H5N1)	Avian-D1.1(H5N1)	Mld/99(H1N1)	Avian-B1.1(H5N1)	Goat-B3.6(H5N1)	Avian-B3.1(H5N1)	Mld76 (H5N2)	Chn/23(H3N8)	BHG/17(H5N6)	E-2020-A(H5N8)	EA-2020-C(H5N1)	CHK/Scot/59(H5N1)	EA-2021-AB(H5N1)	Avian-B2.1(H5N1)	CHK/02	Avian-EuDG(H5N1)
0.766692	0.994537	1.38842	1.32412	1.24122	1.21826	1.11591	0.0688813	1.03163	0.898354	0.576299	0.517321	0.466045	-0.201335	0.038351	0	-0.686799	-0.666931	-0.44724	-1.05943	-0.6744	-0.810161	-0.9829	-0.92575	-1.01655	-1.32088	-1.56094	-1.72196	-1.76255	-1.91985	-2.05279	-2.03409	-2.30365
2.05725	1.88546	1.50507	1.3565	1.395	1.44898	1.25676	1.51188	1.22014	0.952341	0.85509	0.757541	0.751746	0.423982	0.087583	0	-0.305691	0.299547	-0.16313	-0.603037	-0.56629	-0.629764	-0.70268	-0.96581	-0.783552	-1.30575	-1.4725	-0.610029	-1.56928	-1.52492	-1.48441	-1.85666	-2.10664
2.34159	2.03103	1.3674	1.42715	1.33329	1.2638	1.23933	1.97639	0.976822	0.915471	0.667653	0.718544	0.424419	0.152273	-0.05765	0	-0.104901	-0.40256	-0.30854	-0.336278	-0.65465	-0.685705	-0.85266	-0.8746	-0.99278	-1.30945	-0.96818	-0.370127	-1.49934	-1.66	-1.82469	-1.90774	-1.83415
															0		-0.198195										-1.17868
															0		-0.350732										-1.67695
															0		-0.485978										-1.0313
															0												-1.65631
															0												-1.29066
															0												-1.03762
															0												-1.29373
															0												-1.39593
															0												-1.08571
															0
															0
															0

## Sheet: Fig.3b
PB2 substututions known to enhance polymerase activity	T147	G158	N253	A271	T339	I/T/V558	R591	K/V627	L631	N701	R702	N740
Nor/18(H3N2)	T	E	N	A	K	T	Q	K	M	D	R	D
Equine(H3N8)	V	E	N	T	K	T	Q	E	M	N	K	D
Hkg/68(H3N2)	I	E	N	A	K	I	Q	K	M	D	R	D
Chn/13(H10N8)	I	E	N	T	K	V	Q	K	M	D	K	D
Tx/37(H5N1)	I	E	N	T	K	A	Q	K	M	D	K	D
Nld/2003(H7N7)	I	E	N	T	K	A	Q	K	M	D	K	D
Anhui/2013 (H7N9)	I	E	N	T	K	A	Q	K	M	D	K	D
Nor/18(H1N1)	I	E	N	A	K	T	R	E	M	D	K	D
Eng/23(H1N2)	T	E	N	A	K	T	R	E	M	D	K	D
Ohio/16(H3N2)	T	E	N	A	K	T	R	E	M	D	K	D
pdm/09(H1N1)	T	E	N	A	K	T	R	E	M	D	K	D
PR8(H5N1)	I	E	N	A	K	I	Q	K	M	N	K	D
Iowa/11(H3N2)	T	E	N	A	K	T	R	E	M	D	K	D
EA-2022-BB(H5N1)	I	E	N	T	K	A	Q	E	M	D	K	D
Bovine-D1.1(H5N1)	I	E	N	T	K	A	Q	E	M	N	K	D
Bovine-B3.13(H5N1)	I	E	N	T	K	A	Q	E	L	D	K	D
Arg(H4N2)	I	E	N	T	K	A	Q	E	M	D	K	D
Goose-B3.13(H5N1)	I	E	N	T	K	A	Q	E	M	D	K	D
Avian-D1.1(H5N1)	I	E	N	T	K	A	Q	E	M	D	K	D
Mld/99(H1N1)	T	E	N	T	K	A	Q	E	M	D	K	D
Avian-B3.1(H5N1)	I	E	N	T	K	A	Q	E	M	D	K	D
Goat-B3.6(H5N1)	I	E	N	T	K	A	Q	E	M	D	K	D
Avian-B3.1(H5N1)	I	E	N	T	K	A	Q	E	M	D	K	D
Mld76 (H5N2)	I	E	D	T	K	A	Q	E	M	D	K	D
Chn/23(H3N8)	I	E	N	T	K	V	Q	E	M	D	R	D
BHG/2017 (H5N6)	I	E	D	V	K	A	Q	E	M	D	K	D
E-2020-A(H5N8)	I	E	N	T	K	A	Q	E	M	D	K	D
EA-2020-A(H5N1)	I	E	N	T	K	A	Q	E	M	D	K	D
CHK/Scot/59(H5N1)	I	E	N	T	K	T	Q	E	M	D	K	D
EA-2021-AB(H5N1)	I	E	N	T	K	A	Q	E	M	D	K	D
Aian-B2.1(H5N1)	I	E	N	T	K	A	Q	E	M	D	K	D
CHK/02 (H5N1)	I	E	D	T	K	V	Q	E	M	D	K	D
Avian-EuDG(H5N1)	I	E	N	T	K	A	Q	E	M	D	K	D

## Sheet: Fig.4b
BSF
r-Bovine-B3.13	r-Tx/37-B3.13	r-Goat-B3.6	r-Goose-B3.13	r-EA-2020-C	r-EA-2021-AB	r-EA-2022-BB
5.02119	5.20412	3.35218	3	3.02119	2.69897	4.49136
4.87506	5.09691	3.35218	3.32222	3.36173	2.90309	4.87506
5.04139	5.19033	4.13033	3.32222	3.53782	2.8451	5.14613

[truncated: 47 more sheets: Fig.4c, Fig.4e, Fig.4f, Fig.4g, Fig.4h, Fig.4j, Fig.5b, Fig.5c, Fig.5d, Fig.5e, Fig.5f, Fig.5g, Fig.6a, Fig.6b, Fig.6c, Fig.6d, Fig.6e, Fig.6f, Fig.6g, Fig.6h …]
